# Supplementary material for: Spatiotemporal changes in exposition risk to leishmaniases vector in residences within a fishing tourism area of Pantanal wetland
Source: PLoS Negl Trop Dis. 2023 Dec 4;17(12):e0011809. doi: 10.1371/journal.pntd.0011809 (PMC10721170; doi:10.1371/journal.pntd.0011809)
Supplement: S1 File — Numbers 1–9 indicate sand fly sampling sites: 01—Residence near farms, free-range chicken, reported human VL case in neighborhood.; 02—Residence near farms, domestic animals (pigsty, two chicken coops); 03—Residence within city, free range chickens, one dog; 04—Residence bordering forested area, free-range chickens; 05—Residence periphery of city chicken coop; 06 –Residence periphery, unkept chicken coop, bordered by wooded area; 07—Urban part of city, collected at residence of VL positive dog; 08 and 09—Sites furthest from urban center, near Miranda river, lots of native vegetation. (KML) [file pntd.0011809.s001.kml]

<?xml version="1.0" encoding="UTF-8"?>
<kml xmlns="http://www.opengis.net/kml/2.2" xmlns:gx="http://www.google.com/kml/ext/2.2" xmlns:kml="http://www.opengis.net/kml/2.2" xmlns:atom="http://www.w3.org/2005/Atom">
<Document>
	<name>Miranda trap.kml</name>
	<StyleMap id="m_ylw-pushpin">
		<Pair>
			<key>normal</key>
			<styleUrl>#s_ylw-pushpin</styleUrl>
		</Pair>
		<Pair>
			<key>highlight</key>
			<styleUrl>#s_ylw-pushpin_hl</styleUrl>
		</Pair>
	</StyleMap>
	<Style id="s_ylw-pushpin">
		<IconStyle>
			<color>ff0000ff</color>
			<scale>1.2</scale>
			<Icon>
				<href>http://maps.google.com/mapfiles/kml/shapes/shaded_dot.png</href>
			</Icon>
		</IconStyle>
		<LabelStyle>
		</LabelStyle>
		<ListStyle>
		</ListStyle>
	</Style>
	<Style id="s_ylw-pushpin_hl">
		<IconStyle>
			<color>ff0000ff</color>
			<scale>1.4</scale>
			<Icon>
				<href>http://maps.google.com/mapfiles/kml/shapes/shaded_dot.png</href>
			</Icon>
		</IconStyle>
		<LabelStyle>
		</LabelStyle>
		<ListStyle>
		</ListStyle>
	</Style>
	<Folder>
		<name>Miranda trap</name>
		<Placemark>
			<name>4</name>
			<LookAt>
				<longitude>-56.37356914968768</longitude>
				<latitude>-20.25664350727331</latitude>
				<altitude>0</altitude>
				<heading>0.3631116971681057</heading>
				<tilt>20.76091973530831</tilt>
				<range>978.9385076478571</range>
				<gx:altitudeMode>relativeToSeaFloor</gx:altitudeMode>
			</LookAt>
			<styleUrl>#m_ylw-pushpin</styleUrl>
			<Point>
				<gx:drawOrder>1</gx:drawOrder>
				<coordinates>-56.37292151126126,-20.25501726797542,0</coordinates>
			</Point>
		</Placemark>
		<Placemark>
			<name>1</name>
			<LookAt>
				<longitude>-56.37186574072788</longitude>
				<latitude>-20.25889008837357</latitude>
				<altitude>0</altitude>
				<heading>0.3625209938631698</heading>
				<tilt>20.76908312038153</tilt>
				<range>3543.032483506921</range>
				<gx:altitudeMode>relativeToSeaFloor</gx:altitudeMode>
			</LookAt>
			<styleUrl>#m_ylw-pushpin</styleUrl>
			<Point>
				<gx:drawOrder>1</gx:drawOrder>
				<coordinates>-56.37509752294471,-20.26653188819026,0</coordinates>
			</Point>
		</Placemark>
		<Placemark>
			<name>2</name>
			<LookAt>
				<longitude>-56.37186574072788</longitude>
				<latitude>-20.25889008837357</latitude>
				<altitude>0</altitude>
				<heading>0.3625209938631698</heading>
				<tilt>20.76908312038153</tilt>
				<range>3543.032483506921</range>
				<gx:altitudeMode>relativeToSeaFloor</gx:altitudeMode>
			</LookAt>
			<styleUrl>#m_ylw-pushpin</styleUrl>
			<Point>
				<gx:drawOrder>1</gx:drawOrder>
				<coordinates>-56.3748587594615,-20.26112173867789,0</coordinates>
			</Point>
		</Placemark>
		<Placemark>
			<name>3</name>
			<LookAt>
				<longitude>-56.37186574072788</longitude>
				<latitude>-20.25889008837357</latitude>
				<altitude>0</altitude>
				<heading>0.3625209938631698</heading>
				<tilt>20.76908312038153</tilt>
				<range>3543.032483506921</range>
				<gx:altitudeMode>relativeToSeaFloor</gx:altitudeMode>
			</LookAt>
			<styleUrl>#m_ylw-pushpin</styleUrl>
			<Point>
				<gx:drawOrder>1</gx:drawOrder>
				<coordinates>-56.38028984646328,-20.26278218374159,0</coordinates>
			</Point>
		</Placemark>
		<Placemark>
			<name>5</name>
			<LookAt>
				<longitude>-56.37186574072788</longitude>
				<latitude>-20.25889008837357</latitude>
				<altitude>0</altitude>
				<heading>0.3625209938631698</heading>
				<tilt>20.76908312038153</tilt>
				<range>3543.032483506921</range>
				<gx:altitudeMode>relativeToSeaFloor</gx:altitudeMode>
			</LookAt>
			<styleUrl>#m_ylw-pushpin</styleUrl>
			<Point>
				<gx:drawOrder>1</gx:drawOrder>
				<coordinates>-56.38479745224504,-20.25346813947711,0</coordinates>
			</Point>
		</Placemark>
		<Placemark>
			<name>6</name>
			<LookAt>
				<longitude>-56.38013555820555</longitude>
				<latitude>-20.24826361843715</latitude>
				<altitude>0</altitude>
				<heading>0.3653238855950331</heading>
				<tilt>18.28492803112727</tilt>
				<range>1876.763400199977</range>
				<gx:altitudeMode>relativeToSeaFloor</gx:altitudeMode>
			</LookAt>
			<styleUrl>#m_ylw-pushpin</styleUrl>
			<Point>
				<gx:drawOrder>1</gx:drawOrder>
				<coordinates>-56.38715740515677,-20.24452459496887,0</coordinates>
			</Point>
		</Placemark>
		<Placemark>
			<name>7</name>
			<LookAt>
				<longitude>-56.39059633266321</longitude>
				<latitude>-20.24286553200139</latitude>
				<altitude>0</altitude>
				<heading>0.368943621823739</heading>
				<tilt>18.28631964322084</tilt>
				<range>2370.670303561683</range>
				<gx:altitudeMode>relativeToSeaFloor</gx:altitudeMode>
			</LookAt>
			<styleUrl>#m_ylw-pushpin</styleUrl>
			<Point>
				<gx:drawOrder>1</gx:drawOrder>
				<coordinates>-56.38890990983263,-20.23917399011392,0</coordinates>
			</Point>
		</Placemark>
		<Placemark>
			<name>8</name>
			<LookAt>
				<longitude>-56.39059633266321</longitude>
				<latitude>-20.24286553200139</latitude>
				<altitude>0</altitude>
				<heading>0.368943621823739</heading>
				<tilt>18.28631964322084</tilt>
				<range>2370.670303561683</range>
				<gx:altitudeMode>relativeToSeaFloor</gx:altitudeMode>
			</LookAt>
			<styleUrl>#m_ylw-pushpin</styleUrl>
			<Point>
				<gx:drawOrder>1</gx:drawOrder>
				<coordinates>-56.39946233732416,-20.24104833122207,0</coordinates>
			</Point>
		</Placemark>
		<Placemark>
			<name>9</name>
			<LookAt>
				<longitude>-56.39059633266321</longitude>
				<latitude>-20.24286553200139</latitude>
				<altitude>0</altitude>
				<heading>0.368943621823739</heading>
				<tilt>18.28631964322084</tilt>
				<range>2370.670303561683</range>
				<gx:altitudeMode>relativeToSeaFloor</gx:altitudeMode>
			</LookAt>
			<styleUrl>#m_ylw-pushpin</styleUrl>
			<Point>
				<gx:drawOrder>1</gx:drawOrder>
				<coordinates>-56.40203052583116,-20.24223973869104,0</coordinates>
			</Point>
		</Placemark>
	</Folder>
</Document>
</kml>
